# Supplementary material for: Heat Stress Alters the Effect of Eimeria maxima Infection on Ileal Amino Acids Digestibility and Transporters Expression in Meat-Type Chickens
Source: Animals (Basel). 2022 Jun 16;12(12):1554. doi: 10.3390/ani12121554 (PMC9219439; doi:10.3390/ani12121554)
Supplement: Supplementary file 1 [file animals-12-01554-s001.zip]

Archive with 1 entries (1 files):
- animals-1724506-supplementary.pdf
